# Supplementary material for: A Highly Sensitive Formaldehyde Gas Sensor Based on Ag2O and PtO2 Co-Decorated LaFeO3 Nanofibers Prepared by Electrospinning
Source: Sensors (Basel). 2025 Jun 20;25(13):3848. doi: 10.3390/s25133848 (PMC12251707; doi:10.3390/s25133848)
Supplement: Supplementary file 1 [file sensors-25-03848-s001.zip]

Archive with 1 entries (1 files):
- sensors-3634951-supplementary.pdf
